# Supplementary material for: Protective Effect of Spore Powder of Antrodia camphorata ATCC 200183 on CCl4-Induced Liver Fibrosis in Mice
Source: Nutrients. 2020 Sep 11;12(9):2778. doi: 10.3390/nu12092778 (PMC7551437; doi:10.3390/nu12092778)
Supplement: Supplementary file 1 [file nutrients-12-02778-s001.zip]

Archive with 1 entries (1 files):
- nutrients-921864-supplementary.pdf
